# Supplementary material for: ddPCR for the Detection and Absolute Quantification of Oropouche Virus
Source: Viruses. 2024 Sep 7;16(9):1426. doi: 10.3390/v16091426 (PMC11437440; doi:10.3390/v16091426)
Supplement: Supplementary file 1 [file viruses-16-01426-s001.zip]

Archive with 3 entries (3 files):
- Table S3.xlsx
- TableS1.xlsx
- TableS2.xlsx
