# Supplementary material for: ddPCR for the Detection and Absolute Quantification of Oropouche Virus
Source: Viruses. 2024 Sep 7;16(9):1426. doi: 10.3390/v16091426 (PMC11437440; doi:10.3390/v16091426)
Supplement: Supplementary file 1 [file viruses-16-01426-s001.zip › Table S3.xlsx]

## Sheet: samples
TableS3. ddPCR results obtained in clinical positive samples
			OROV		RPP30			Legend:
		ID sample	Ct	cp/µL	cp/µL			< 3 droplets
	blood	B1	24.51	2921.59	2919.43			nd, not detected
		B2	34.99	5.19276	3147.36
		B3	37.28	2.03456	4353.65
		B4	37.89	0.28	4019.92
		B5	40.67	0.33	4321.9
		B6	36	5.76212	1861.88
		B7	37.7	1.15582	5389.82
	serum	S1	22.6	32254.6	40.5356
		S2	32.93	28.3435	58.5931
		S3	31.37	170.846	0.938089
		S4	33.6	29.9334	46.8319
		S5	37.4	2.0962	48.9404
	urine	U1	39.13	0.372298	5.21559
		U2	38.5	0	9.83918
		U3	24.2	12766.5	6.16602
		U4	27	1361.46	18.4655
			OROV		RPP30
		ID sample	Ct	cp/µL	cp/µL
	blood	B8	nd	0.61	5826.13
		B9	nd	0	6230.83
	serum	S6	nd	0	166.491
		S7	nd	0	18.9296
		S8	nd	0	173.096
		S9	nd	0	118.84
		S10	nd	0	12.6062
		S11	nd	0	28.6073
	urine	U5	nd	0	2.63776
		U6	nd	0.40249	4.42981
		U7	nd	0	43.6252
		U8	nd	0	25.9747
