# Supplementary material for: ddPCR for the Detection and Absolute Quantification of Oropouche Virus
Source: Viruses. 2024 Sep 7;16(9):1426. doi: 10.3390/v16091426 (PMC11437440; doi:10.3390/v16091426)
Supplement: Supplementary file 1 [file viruses-16-01426-s001.zip › TableS1.xlsx]

## Sheet: water
Table S1. ddPCR LoD results in water
			cp/µl
			OROV	OROV	Mean	SD	CV%
	Water	10^4 TCID50/ml	15032.6	14759.8	14896.2	192.864	1.29472
		10^3 TCID50/ml	926.021	950.54	938.281	17.3374	1.84779
		10^2 TCID50/ml	66.6717	65.8132	66.2425	0.607106	0.916491
		10^1 TCID50/ml	5.25269	5.04818	5.15044	0.144608	2.80768
		10^0 TCID50/ml	0	0.372223	0.186112	0.263202	141.421
		neg	0	0	0	na	na
	Legend:
	< 3 droplets
