# Supplementary material for: ddPCR for the Detection and Absolute Quantification of Oropouche Virus
Source: Viruses. 2024 Sep 7;16(9):1426. doi: 10.3390/v16091426 (PMC11437440; doi:10.3390/v16091426)
Supplement: Supplementary file 1 [file viruses-16-01426-s001.zip › TableS2.xlsx]

## Sheet: Lod 
Table S2. ddPCR LoD results in biological matrix
		OROV									RPP30
		cp/µL									cp/µL
		1	2	3	mean	SD	CV%				1	2	3	mean	SD	CV%
blood 1:4	10^4 TCID50/ml	11915	13241.8	12393.7	12516.8	671.924	5.36816		blood 1:4	10^4 TCID50/ml	5015.84	5494.9	5168.34	5226.36	244.748	4.68295
	10^3 TCID50/ml	772.758	935.992	979.175	895.975	108.872	12.1512			10^3 TCID50/ml	4945.59	5590.97	5644.06	5393.54	388.842	7.2094
	10^2 TCID50/ml	69.763	60.0197	80.2925	70.0251	10.1389	14.479			10^2 TCID50/ml	5274.92	5565.89	5480.06	5440.29	149.505	2.74811
	10^1 TCID50/ml	7.90161	9.74303	13.8114	10.4853	3.02401	28.8403			10^1 TCID50/ml	5251.35	5504	5629.68	5461.68	192.681	3.52788
	10^0 TCID50/ml	0.309503	0.385777	0.608188	0.434489	0.155186	35.717			10^0 TCID50/ml	5813.26	5840.65	6079.25	5911.05	146.308	2.47517
	10^-1 TCID50/ml	0.317149	0.293113	0.512258	0.374173	0.120187	32.1207			10^-1 TCID50/ml	5709.64	5718.01	5748.3	5725.31	20.3386	0.35524
	10^-2 TCID50/ml	0	0	0	0	na	na			10^-2 TCID50/ml	5809.67	5381.33	5575.09	5588.7	214.495	3.838
	neg	0	0	0	0	na	na			neg	6120.3	6092.86	6165.25	6126.14	36.5434	0.596516
		OROV									RPP30
		cp/µL									cp/µL
		1	2	3	mean	SD	CV%				1	2	3	mean	SD	CV%
serum	10^4 TCID50/ml	11807.5	11651.4	11896.4	11785.1	124.051	1.05261		serum	10^4 TCID50/ml	2.73566	2.16734	0	1.63433	1.44362	88.3307
	10^3 TCID50/ml	1969.04	1817.66	1982.94	1923.21	91.6774	4.76688			10^3 TCID50/ml	8.35589	0	2.5747	3.64353	4.27925	117.448
	10^2 TCID50/ml	269.4	254.743	247.147	257.096	11.3117	4.3998			10^2 TCID50/ml	5.46474	6.5542	2.51486	4.8446	2.08985	43.1378
	10^1 TCID50/ml	16.4475	9.06615	11.5943	12.3693	3.75119	30.3266			10^1 TCID50/ml	8.21916	3.02082	5.79485	5.67828	2.60113	45.8085
	10^0 TCID50/ml	2.09045	2.1798	1.49832	1.92285	na	na			10^0 TCID50/ml	5.57584	5.81422	5.9951	5.90466	0.127904	2.16615
	10^-1 TCID50/ml	0	0.760446	0	0.253482	na	na			10^-1 TCID50/ml	2.3874	6.08576	5.41012	4.62776	1.9694	42.5563
	10^-2 TCID50/ml	0.727099	0	0.821343	0.516147	na	na			10^-2 TCID50/ml	5.09119	2.72801	1.64278	3.15399	1.76323	55.9048
	neg	0	0	0	0	na	na			neg	0	0	0	0	na	na
		OROV									RPP30
		cp/µL									cp/µL
		1	2	3	mean	SD	CV%				1	2	3	mean	SD	CV%
urine 1:4	10^4 TCID50/ml	6759.46	7066.57	7462.76	7096.26	352.586	4.96862		urine 1:4	10^4 TCID50/ml	9.93638	7.34173	5.93713	7.73841	2.02892	26.2189
	10^3 TCID50/ml	522.13	488.213	528.753	513.032	21.7472	4.23895			10^3 TCID50/ml	3.97175	2.53469	2.91991	3.14212	0.743854	23.6737
	10^2 TCID50/ml	55.6806	53.3389	55.0288	54.6828	1.20859	2.21019			10^2 TCID50/ml	1.36142	1.64241	3.35546	2.11976	1.07933	50.9174
	10^1 TCID50/ml	5.97943	4.3044	5.01977	5.1012	0.840479	16.4761			10^1 TCID50/ml	2.39061	2.51029	5.85706	3.58599	1.96772	54.8724
	10^0 TCID50/ml	0	0.443423	0	0.147808	na	na			10^0 TCID50/ml	6.08827	3.99272	2.33855	4.13984	1.87918	45.3926
	10^-1 TCID50/ml	0	0.504603	0	0.168201	na	na			10^-1 TCID50/ml	2.93044	7.07072	8.67327	6.22481	2.96339	47.6062
	10^-2 TCID50/ml	0	0	0	0	na	na			10^-2 TCID50/ml	3.76487	3.87148	3.2777	3.63802	0.316564	8.70156
	neg	0	0	0	0	na	na			neg	4.76725	3.78517	5.97814	4.84352	1.09847	22.6792
	Legend:
	< 3 droplets
